# Supplementary material for: Emergence of Hypervirulent Carbapenem-Resistant Klebsiella pneumoniae Coharboring a blaNDM-1-Carrying Virulent Plasmid and a blaKPC-2-Carrying Plasmid in an Egyptian Hospital
Source: mSphere. 2021 May 19;6(3):e00088-21. doi: 10.1128/mSphere.00088-21 (PMC8265623; doi:10.1128/mSphere.00088-21)
Supplement: TABLE S2 [file msphere.00088-21-st002.xls]

## Sheet: Sheet1
Table S2. Putative virulence genes detected on the K. pneumoniae EBSI036 chromosome
Gene	Locus	Length	%Coverge	%Identity	Product
fimK	903741_904982	1242	100	99.03	transcriptional regulator
fimH	905150_906058	909	100	99.34	type 1 fimbrial adhesin precursor
fimG	906073_906573	501	100	99.6	type 1 fimbrial minor component
fimF	906586_907116	531	100	99.06	type 1 fimbrial minor component
fimD	907124_909769	2646	100	99.43	outer membrane usher protein
fimC	909818_910543	726	100	99.86	periplasmic chaperone
fimI	910572_911207	636	100	99.06	type 1 pilus biosynthesis fimbrial protein
fimA	911179_911727	549	100	99.64	type 1 major fimbrial subunit precursor
fimE	912206_912814	609	100	99.18	tyrosine recombinase
fimB	913280_913885	606	100	99.67	tyrosine recombinase
mrkA	918551_919159	609	100	99.51	type 3 fimbrial major pilin subunit MrkA
mrkB	919255_919956	702	100	99.86	fimbrial chaperone protein mrkB precursor
mrkC	919968_922454	2487	100	99.84	fimbrial biogenesis outer membrane usher protein mrkC precursor
mrkD	922445_923440	996	100	99.9	fimbrial adhesin protein precursor MrkD
mrkF	923454_924089	636	100	99.84	type 3 fimbrial minor pilin subunit MrkF
mrkJ	924124_924840	717	100	99.72	phosphodiesterase
mrkI	924984_925568	585	100	99.14	LuxR family regulatory protein
mrkH	925574_926284	711	100	99.72	transcriptional activator
rcsB	1690643_1691293	651	100	100	transcriptional regulator RcsB
galF	1843552_1844448	897	100	99.11	UTP-glucose-1-phosphate uridylyltransferase subunit GalF
cpsACP	1844841_1845468	628	99.68	94.28	phosphatase PAP2 family protein
wzi	1847548_1849062	1515	100	88.98	surface assembly of capsule
wza	1849208_1850333	1126	99.29	80.37	capsule polysaccharide export protein precursor
gnd	1863489_1864895	1407	100	94.53	6-phosphogluconate dehydrogenase
ugd	1868737_1869903	1167	100	97.17	UDP-glucose 6-dehydrogenase
fyuA	1952757_1954778	2022	100	99.9	pesticin/yersiniabactin receptor protein
ybtE	1954909_1956486	1578	100	99.94	yersiniabactin siderophore biosynthetic protein
ybtT	1956490_1957293	804	100	99.25	type II thioesterase YbtT
ybtU	1957290_1958450	1161	100	99.74	yersiniabactin biosynthesis oxidoreductase YbtU
irp1	1958387_1967878	9492	100	99.88	yersiniabactin biosynthetic protein Irp1
irp2	1967966_1974073	6108	100	99.8	yersiniabactin biosynthetic protein Irp2
ybtA	1974264_1975223	960	100	99.9	transcriptional regulator YbtA
ybtP	1975390_1977192	1803	100	99.83	yersiniabactin ABC transporter ATP-binding/permease protein YbtP
ybtQ	1977152_1978981	1830	100	99.84	yersiniabactin ABC transporter ATP-binding/permease protein YbtQ
ybtX	1978851_1980254	1404	100	99.79	yersiniabactin-associated zinc MFS transporter YbtX
ybtS	1980282_1981586	1305	100	99.85	salicylate synthase Irp9
rcsA	2009596_2010219	624	100	99.84	transcriptional activator for ctr capsule biosynthesis
iroE	2834921_2835856	936	100	99.36	siderophore esterase IroE
sciN/tssJ	3114440_3114982	543	100	100	type VI secretion system lipoprotein TssJ
tssG	3114960_3116045	1086	100	100	type VI secretion system baseplate subunit TssG
tssF	3116009_3117763	1755	100	100	type VI secretion system baseplate subunit TssF
impA/tssA	3119028_3119435	408	100	100	type VI secretion system protein TssA
icmF/tssM	3119435_3122860	3426	100	100	type VI secretion protein TssM
KPHS_23120	3123980_3124237	258	100	100	PaaR repeat-containing protein
tle1	3124282_3126699	2418	100	100	type VI secretion system effector
tli1	3126687_3127217	531	100	100	type VI secretion system immunity protein
tli1	3127286_3127816	531	100	93.97	type VI secretion system immunity protein
tli1	3127885_3128415	531	100	100	type VI secretion system immunity protein
tli1	3128483_3129013	531	100	99.81	type VI secretion system immunity protein
tli1	3129082_3129612	531	100	100	type VI secretion system immunity protein
vgrG/tssI	3130456_3132825	2370	100	100	type VI secretion system tip protein VgrG
clpV/tssH	3132827_3135481	2655	100	100	type VI secretion system ATPase TssH
hcp/tssD	3135746_3136237	492	100	100	type VI secretion system protein Hcp family
dotU/tssL	3137945_3138634	690	100	100	type VI secretion system protein DotU/TssL family
vasE/tssK	3138631_3139974	1344	100	100	type VI secretion system baseplate subunit TssK
vipB/tssC	3139984_3141528	1545	100	100	type VI secretion system contractile sheath large subunit VipB
vipA/tssB	3141571_3142062	492	100	100	type VI secretion system contractile sheath small subunit VipA
ompA	3583409_3584479	1071	100	83.75	outer membrane protein A
entA	4021180_4021965	786	100	98.6	23-dihydroxybenzoate-23-dehydrogenase
entB	4021935_4022786	852	100	98.94	23-dihydro-23-dihydroxybenzoate synthetase isochroismatase
entE	4022800_4024407	1608	100	97.76	enterobactin synthase subunit E
entC	4024417_4025604	1188	100	99.5	isochorismate synthase
fepB	4025781_4026740	960	100	99.48	iron-enterobactin transporter periplasmic binding protein
ybdA	4027001_4028242	1242	100	99.19	enterobactin exporter EntS
fepD	4028355_4029362	1008	100	99.8	iron-enterobactin transporter membrane protein
fepG	4029359_4030351	993	100	99.8	iron-enterobactin transporter permease
fepC	4030348_4031142	795	100	99.25	iron-enterobactin transporter ATP-binding protein
entF	4031207_4035088	3882	100	99.33	enterobactin synthase subunit F
fes	4035330_4036538	1209	100	99.26	enterobactin/ferric enterobactin esterase
fepA	4036798_4039026	2229	100	97.98	outer membrane receptor FepA
entD	4039093_4039562	470	74.6	99.15	enterochelin synthetase component D
acrA	4233608_4234801	1194	100	99.41	acriflavine resistance protein A
acrB	4234824_4237970	3147	100	99.81	acriflavine resistance protein B
yagV/ecpE	4386611_4387364	754	99.74	85.15	E. coli common pilus chaperone EcpE
yagW/ecpD	4387290_4388933	1644	100	88.81	polymerized tip adhesin of ECP fibers
yagX/ecpC	4388923_4391448	2526	99.96	87.65	E. coli common pilus usher EcpC
yagY/ecpB	4391474_4392142	669	100	86.4	E. coli common pilus chaperone EcpB
yagZ/ecpA	4392205_4392788	584	99.32	89.9	E. coli common pilus structural subunit EcpA
ykgK/ecpR	4392863_4393443	581	98.31	86.58	regulator protein EcpR
